# Supplementary material for: Microcystin-LR Drives Early NAFLD Pathogenesis via Hepatic Cholesterol Accumulation: Dysregulation of Ldlr and Abcg1 Expression Uncoupled from Srebp2
Source: Toxins (Basel). 2026 Feb 11;18(2):92. doi: 10.3390/toxins18020092 (PMC12945090; doi:10.3390/toxins18020092)
Supplement: Supplementary file 1 [file toxins-18-00092-s001.zip]

Archive with 1 entries (1 files):
- toxins-4057632-supplementary.pdf
